# Supplementary material for: Detergent-Based Decellularization for Anisotropic Cardiac-Specific Extracellular Matrix Scaffold Generation
Source: Biomimetics (Basel). 2023 Nov 17;8(7):551. doi: 10.3390/biomimetics8070551 (PMC10669368; doi:10.3390/biomimetics8070551)
Supplement: Supplementary file 1 [file biomimetics-08-00551-s001.zip]

Archive with 4 entries (4 files):
- Supplementary Data.pdf
- Video S1.mp4
- Video S2.mp4
- Video S3.mp4
